# Supplementary material for: The Impact of COVID-19-Related Mitigation Measures on the Health and Fitness Status of Primary School Children in Austria: A Longitudinal Study with Data from 708 Children Measured before and during the Ongoing COVID-19 Pandemic
Source: Sports (Basel). 2022 Mar 11;10(3):43. doi: 10.3390/sports10030043 (PMC8949892; doi:10.3390/sports10030043)
Supplement: Supplementary file 1 [file sports-10-00043-s001.zip]

Archive with 1 entries (1 files):
- sports-1559641-supplementary.pdf
